# Supplementary material for: Mitochondrial and Y-chromosome diversity of the Tharus (Nepal): a reservoir of genetic variation
Source: BMC Evol Biol. 2009 Jul 2;9:154. doi: 10.1186/1471-2148-9-154 (PMC2720951; doi:10.1186/1471-2148-9-154)
Supplement: Additional file 3 — Ages of the main Y-chromosome haplogroups in the samples of the present study together with relevant comparative data from Sengupta et al. [15]. Age estimates of the main Y-chromosome haplogroups in the different population samples of the present study compared with those reported by Sengupta et al. [15]. [file 1471-2148-9-154-S3.xls]

## Sheet: Sheet1
Additional file 3. Ages of the main Y-chromosome haplogroups in the samples of the present study together with relevant comparative data from Sengupta et al.[15]
Haplogroup	N chrs	Variance	Age		σ	Reference
Population
H-69	60	0.601	26.8	+	6	present paper
H-69*	16	0.635	24.5	+	9.8	" "
Indians pooled	29	0.727	30.4	+	7.7	Sengupta et al. [15]
H1-M52
Indians	15	0.253	10.2	+	3.9	" "
Hindus	10	0.286	12.7	+	5.2	" "
Indians pooled	144	0.271	10.6	+	1.8	Sengupta et al. [15]
H1a-M82*
Tharus	20	0.093	3.6	+	1.3	present paper
Tharus-C II	14	0.078	3.1	+	1.4	" "
Indians	11	0.107	4	+	1.1	" "
Hindus	6	0.11	4.5	+	1.6	" "
Andhra Pradesh	5	0.093	3.4	+	1.5	" "
H2-APT
Tharus-C II	9	0.286	12.6	+	6.5	present paper
Dravidian tribals	9	0.194	11.3	+	6.4	Sengupta et al. [15]
J2a-M410*
Tharus	17	0.346	14.3	+	4.9	present paper
Tharus-C I	6	0.133	4.8	+	2.3	" "
Tharus-C II	6	0.24	9.7	+	3.3	" "
Tharus-E	5	0.485	17.6	+	11.5	" "
Indians pooled	26	0.339	14.3	+	3	Sengupta et al. [15]
J2b2-M241*
Tharus	7	0.437	18.3	+	6.2	present paper
Indians pooled	38	0.328	13.8	+	3.8	Sengupta et al. [15]
L1-M76
Tribals pooled	6	0.141	5.1	+	1.8	present paper
Dravidian tribals	10	0.168	6	+	2.4	Sengupta et al. [15]
Indians pooled	46	0.243	9.1	+	1.9	" "
O3a3c-M134*
Tharus	57	0.247	9.7	+	2.8	present paper
Tibeto-Burman tribals	57	0.229	9.3	+	2.7	Sengupta et al. [15]
O3a3c1-M117
Tharus	55	0.136	5.5	+	2.1	present paper
Tharus-C I	28	0.108	4.7	+	2.1	" "
Tharus-C II	22	0.145	5.8	+	2.4	" "
Tharus-E	5	0.21	7.6	+	1.5	" "
R1a1-M17*
Tharus	14	0.399	16.6	+	3.9	present paper
Tharus-C (I + II)	9	0.21	8.3	+	2.2	" "
Tharus-E	5	0.5	20.3	+	9.1	" "
Indians	42	0.45	17.6	+	3.8	" "
Indians pooled	114	0.291	14	+	3.1	Sengupta et al.[15]
Hindus	34	0.31	14	+	4.1	present paper
Andhra Pradesh	8	0.988	37.7	+	21.5
R2-M124
Tharus	8	0.271	10.6	+	4.8	present paper
Tharus-C II	6	0.033	1.2	+	0.8	" "
Indians	13	0.355	12.8	+	3	" "
Indians pooled	68	0.284	11.6	+	2.1	Sengupta et al. [15]
Hindus	11	0.36	13.1	+	3.1	present paper
